# Supplementary material for: Association of plasma biomarkers of Alzheimer’s pathology and neurodegeneration with gait performance in older adults
Source: Commun Med (Lond). 2025 Jan 16;5:19. doi: 10.1038/s43856-024-00713-6 (PMC11739691; doi:10.1038/s43856-024-00713-6)
Supplement: Supplementary file 3 — Supplementary Data 1 [file 43856_2024_713_MOESM3_ESM.xlsx]

## Sheet: Sheet1
	CU (N=2070)	CI (N=571)	Total (N=2641)
Age at Visit Date
Mean (SD)	71.068 (10.249)	79.328 (8.277)	72.854 (10.425)
Range	50.055 - 98.197	50.351 - 95.192	50.055 - 98.197
Age Categorical
50-54	170 (8.2%)	4 (0.7%)	174 (6.6%)
55-59	175 (8.5%)	7 (1.2%)	182 (6.9%)
60-64	275 (13.3%)	28 (4.9%)	303 (11.5%)
65-69	293 (14.2%)	37 (6.5%)	330 (12.5%)
70-74	359 (17.3%)	82 (14.4%)	441 (16.7%)
75-79	349 (16.9%)	111 (19.4%)	460 (17.4%)
80-84	276 (13.3%)	141 (24.7%)	417 (15.8%)
85-89	137 (6.6%)	123 (21.5%)	260 (9.8%)
90-94	30 (1.4%)	36 (6.3%)	66 (2.5%)
95-99	6 (0.3%)	2 (0.4%)	8 (0.3%)
Sex
Female	985 (47.6%)	248 (43.4%)	1233 (46.7%)
Male	1085 (52.4%)	323 (56.6%)	1408 (53.3%)
Body Mass Index (BMI) (kg/m2)
Mean (SD)	28.580 (5.210)	27.939 (5.257)	28.441 (5.226)
Range	16.230 - 62.890	15.190 - 56.540	15.190 - 62.890
Severity Weighted Sum of Diseases
Mean (SD)	3.014 (3.114)	4.846 (3.513)	3.410 (3.292)
Range	0.000 - 21.000	0.000 - 17.000	0.000 - 21.000
Chronic Kidney Disease
Present	168 (8.1%)	101 (17.7%)	269 (10.2%)
Myocardial Infarction
Present	201 (9.7%)	97 (17.0%)	298 (11.3%)
Atrial Fibrillation
Present	223 (10.8%)	128 (22.4%)	351 (13.3%)
Congestive Heart Failure
Present	133 (6.4%)	86 (15.1%)	219 (8.3%)
Coronary Artery Disease
Present	539 (26.0%)	234 (41.0%)	773 (29.3%)
Chronic Pulmonary Disease
Present	822 (39.7%)	282 (49.4%)	1104 (41.8%)
Diagnosis
CU	2070 (100.0%)	0 (0.0%)	2070 (78.4%)
MCI	0 (0.0%)	547 (95.8%)	547 (20.7%)
Dementia	0 (0.0%)	24 (4.2%)	24 (0.9%)
Plasma Abeta 42/40 Ratio
Mean (SD)	0.060 (0.015)	0.056 (0.014)	0.059 (0.015)
Range	0.010 - 0.260	0.003 - 0.169	0.003 - 0.260
Plasma GFAP
Mean (SD)	111.952 (67.063)	169.481 (109.369)	124.354 (81.625)
Range	0.189 - 703.754	25.028 - 1129.180	0.189 - 1129.180
Plasma NfL
Mean (SD)	26.562 (19.428)	40.991 (26.676)	29.674 (22.012)
Range	1.805 - 280.759	4.639 - 267.461	1.805 - 280.759
Plasma P-Tau 181
Mean (SD)	2.162 (1.531)	3.159 (2.165)	2.378 (1.737)
Range	0.087 - 19.466	0.135 - 21.024	0.087 - 21.024
Plasma P-Tau 181/Abeta 40 Ratio
Mean (SD)	0.021 (0.025)	0.026 (0.018)	0.022 (0.024)
Range	0.001 - 0.780	0.001 - 0.200	0.001 - 0.780
Velocity (cm./sec.)
Mean (SD)	113.662 (22.897)	94.754 (23.658)	109.574 (24.338)
Range	28.072 - 199.676	23.054 - 169.165	23.054 - 199.676
Stride Length (cm.) Mean
Mean (SD)	126.647 (20.606)	109.223 (20.890)	122.880 (21.874)
Range	40.723 - 194.757	43.470 - 170.572	40.723 - 194.757
Stride Velocity (cm./sec.) S.D.
Mean (SD)	5.570 (2.839)	5.906 (2.495)	5.643 (2.771)
Range	1.122 - 65.018	1.460 - 20.383	1.122 - 65.018
Stride Length (cm.) S.D.
Mean (SD)	4.064 (1.924)	4.832 (2.138)	4.230 (1.997)
Range	0.615 - 28.991	0.859 - 15.501	0.615 - 28.991
Stride Width (cm.) S.D.
Mean (SD)	2.454 (0.929)	2.529 (0.960)	2.470 (0.936)
Range	0.486 - 7.453	0.575 - 7.194	0.486 - 7.453
Stance COP Dist. % Mean
Mean (SD)	87.545 (2.931)	86.610 (3.708)	87.343 (3.139)
Range	59.399 - 94.191	51.078 - 93.718	51.078 - 94.191
SS COP Dist. (cm.) Mean
Mean (SD)	11.760 (2.418)	10.701 (2.834)	11.531 (2.551)
Range	0.928 - 18.210	0.748 - 19.768	0.748 - 19.768
Swing Time (sec.) Mean
Mean (SD)	0.393 (0.037)	0.396 (0.046)	0.394 (0.039)
Range	0.260 - 0.614	0.258 - 0.660	0.258 - 0.660
Stance Time (sec.) Mean
Mean (SD)	0.745 (0.104)	0.794 (0.139)	0.755 (0.115)
Range	0.488 - 2.000	0.547 - 1.839	0.488 - 2.000
Single Support % Mean
Mean (SD)	34.843 (2.438)	33.543 (3.009)	34.562 (2.627)
Range	17.342 - 40.791	19.031 - 40.663	17.342 - 40.791
