# Supplementary material for: Association of plasma biomarkers of Alzheimer’s pathology and neurodegeneration with gait performance in older adults
Source: Commun Med (Lond). 2025 Jan 16;5:19. doi: 10.1038/s43856-024-00713-6 (PMC11739691; doi:10.1038/s43856-024-00713-6)
Supplement: Supplementary file 4 — Supplementary Data 2 [file 43856_2024_713_MOESM4_ESM.xlsx]

## Sheet: Sheet 1
n
